# Supplementary material for: Survival and lung function decline in patients with definite, probable and possible idiopathic pulmonary fibrosis treated with pirfenidone
Source: PLoS One. 2022 Sep 1;17(9):e0273854. doi: 10.1371/journal.pone.0273854 (PMC9436039; doi:10.1371/journal.pone.0273854)
Supplement: S1 Appendix — (XLSX) [file pone.0273854.s006.xlsx]

## Sheet: Overall survival
group	time (months)	patients at risk	number of events	survival (%)	standard error	95% CI (lower)	95% CI (upper)		group	time (months)	patients at risk	number of events	survival (%)	standard error	95% CI (lower)	95% CI (upper)
PIR	0	769	0	1	0	1	1		PIR	0	769	0	1	0	1	1
PIR	0.131148	768	1	0.998698	0.00130124	0.996151	1		PIR	6	643	40	0.946098	0.00829712	0.929975	0.9625
PIR	0.52459	764	2	0.996084	0.00225675	0.99167	1		PIR	12	484	46	0.870647	0.0131439	0.845263	0.896793
PIR	0.655738	762	2	0.993469	0.00291115	0.98778	0.999191		PIR	18	334	36	0.796988	0.0168554	0.764627	0.830718
PIR	0.688525	760	1	0.992162	0.00318732	0.985935	0.998429		PIR	24	243	27	0.728284	0.0199478	0.690218	0.76845
PIR	1.08197	759	1	0.990855	0.00344075	0.984134	0.997621		PIR	30	161	24	0.64362	0.0240589	0.598151	0.692545
PIR	1.11475	757	1	0.989546	0.00367676	0.982366	0.996778		PIR	36	111	15	0.578597	0.0268992	0.528207	0.633796
PIR	1.14754	756	1	0.988237	0.00389792	0.980627	0.995906		OT	0	633	0	1	0	1	1
PIR	1.2459	754	1	0.986926	0.0041072	0.978909	0.995009		OT	6	455	75	0.87236	0.0138185	0.845693	0.899869
PIR	1.31148	753	1	0.985616	0.00430579	0.977212	0.994091		OT	12	288	33	0.797773	0.0178005	0.763637	0.833436
PIR	2.03279	746	2	0.982973	0.00468213	0.973839	0.992193		OT	18	187	26	0.71621	0.0220877	0.674201	0.760836
PIR	2.09836	744	1	0.981652	0.00485867	0.972175	0.991221		OT	24	114	18	0.632339	0.0270803	0.581429	0.687707
PIR	2.19672	743	2	0.97901	0.00519245	0.968885	0.98924		OT	30	77	8	0.577009	0.0310505	0.51925	0.641192
PIR	2.2623	741	1	0.977688	0.00535089	0.967257	0.988232		OT	36	36	2	0.556348	0.0332341	0.494879	0.625452
PIR	2.39344	740	1	0.976367	0.00550435	0.965638	0.987215
PIR	2.65574	737	1	0.975042	0.00565406	0.964023	0.986187
PIR	2.85246	733	1	0.973712	0.00580071	0.962409	0.985148
PIR	3.11475	723	1	0.972365	0.00594698	0.960779	0.984091
PIR	3.18033	720	1	0.971015	0.00609013	0.959152	0.983025
PIR	3.21311	718	1	0.969663	0.00623	0.957529	0.98195
PIR	3.27869	716	1	0.968308	0.00636679	0.95591	0.980868
PIR	3.57377	714	1	0.966952	0.00650071	0.954294	0.979778
PIR	3.86885	710	1	0.96559	0.00663268	0.952677	0.978678
PIR	3.90164	709	1	0.964228	0.0067617	0.951066	0.977572
PIR	4	708	1	0.962866	0.00688794	0.94946	0.976462
PIR	4.32787	699	2	0.960111	0.00713839	0.946222	0.974205
PIR	4.39344	697	2	0.957356	0.00737894	0.943003	0.971929
PIR	4.62295	690	1	0.955969	0.00749755	0.941386	0.970777
PIR	4.65574	689	1	0.954581	0.00761397	0.939774	0.969622
PIR	4.68852	688	1	0.953194	0.00772829	0.938167	0.968462
PIR	4.72131	687	1	0.951806	0.0078406	0.936563	0.967299
PIR	4.91803	681	1	0.950409	0.00795268	0.934949	0.966124
PIR	5.11475	680	1	0.949011	0.00806287	0.933339	0.964946
PIR	5.80328	654	1	0.94756	0.00818007	0.931662	0.963729
PIR	5.96721	648	1	0.946098	0.00829712	0.929975	0.9625
PIR	6.16393	634	1	0.944606	0.00841716	0.928251	0.961248
PIR	6.22951	629	1	0.943104	0.0085367	0.92652	0.959985
PIR	6.29508	624	1	0.941592	0.00865577	0.924779	0.958711
PIR	6.45902	619	1	0.940071	0.00877443	0.92303	0.957427
PIR	6.78689	614	1	0.93854	0.00889272	0.921272	0.956132
PIR	6.98361	610	1	0.937002	0.00901026	0.919507	0.954829
PIR	7.14754	604	1	0.93545	0.00912791	0.91773	0.953513
PIR	7.27869	601	1	0.933894	0.00924448	0.91595	0.95219
PIR	7.31148	600	1	0.932337	0.00935919	0.914173	0.950863
PIR	7.37705	597	1	0.930776	0.00947291	0.912393	0.949529
PIR	7.60656	594	1	0.929209	0.00958568	0.91061	0.948187
PIR	7.83607	591	1	0.927636	0.00969755	0.908823	0.946839
PIR	8	589	1	0.926061	0.00980814	0.907036	0.945486
PIR	8.09836	586	1	0.924481	0.0099179	0.905245	0.944126
PIR	8.16393	584	1	0.922898	0.0100265	0.903454	0.94276
PIR	8.22951	583	1	0.921315	0.0101335	0.901666	0.941392
PIR	8.2623	581	1	0.919729	0.0102393	0.899878	0.940019
PIR	8.36066	577	1	0.918135	0.0103449	0.898082	0.938637
PIR	8.39344	575	1	0.916539	0.0104494	0.896285	0.93725
PIR	8.72131	566	1	0.914919	0.0105557	0.894463	0.935844
PIR	9.04918	561	1	0.913288	0.0106621	0.892628	0.934427
PIR	9.08197	560	1	0.911658	0.0107671	0.890797	0.933007
PIR	9.60656	553	1	0.910009	0.0108731	0.888946	0.931571
PIR	9.86885	551	1	0.908357	0.0109781	0.887094	0.930131
PIR	9.90164	550	1	0.906706	0.0110816	0.885244	0.928688
PIR	10.0328	546	1	0.905045	0.0111851	0.883386	0.927235
PIR	10.1311	543	3	0.900045	0.0114898	0.877805	0.922849
PIR	10.2623	538	1	0.898372	0.0115896	0.875942	0.921377
PIR	10.4262	536	2	0.89502	0.0117863	0.872215	0.918421
PIR	10.5246	533	1	0.893341	0.0118832	0.870351	0.916937
PIR	10.7869	524	2	0.889931	0.0120799	0.866567	0.913925
PIR	10.9508	519	1	0.888216	0.0121777	0.864666	0.912408
PIR	11.0492	516	1	0.886495	0.0122752	0.86276	0.910883
PIR	11.082	515	1	0.884774	0.0123715	0.860855	0.909356
PIR	11.1475	513	1	0.883049	0.012467	0.858949	0.907825
PIR	11.2459	508	1	0.881311	0.012563	0.857028	0.906281
PIR	11.2787	506	1	0.879569	0.0126584	0.855106	0.904732
PIR	11.4426	501	1	0.877813	0.0127543	0.853168	0.90317
PIR	11.6721	495	1	0.87604	0.0128512	0.851211	0.901593
PIR	11.9344	488	2	0.87245	0.0130469	0.847249	0.898399
PIR	12	484	1	0.870647	0.0131439	0.845263	0.896793
PIR	12.0328	481	1	0.868837	0.0132406	0.84327	0.895179
PIR	12.3279	470	1	0.866988	0.0133408	0.841231	0.893534
PIR	12.3607	469	1	0.86514	0.0134399	0.839195	0.891886
PIR	12.4262	464	1	0.863275	0.0135396	0.837142	0.890224
PIR	12.5246	461	1	0.861403	0.0136391	0.835081	0.888554
PIR	12.7213	457	1	0.859518	0.0137389	0.833007	0.886872
PIR	13.082	452	1	0.857616	0.0138395	0.830916	0.885174
PIR	13.1803	448	1	0.855702	0.0139404	0.828811	0.883465
PIR	13.2131	446	1	0.853783	0.0140405	0.826703	0.88175
PIR	13.5738	440	1	0.851843	0.014142	0.824571	0.880017
PIR	13.7049	437	1	0.849893	0.0142434	0.82243	0.878274
PIR	13.7705	436	1	0.847944	0.0143435	0.820292	0.876528
PIR	14.0984	430	1	0.845972	0.0144451	0.818129	0.874763
PIR	14.1639	428	1	0.843996	0.0145459	0.815962	0.872992
PIR	14.1967	427	1	0.842019	0.0146455	0.813798	0.871219
PIR	14.3934	426	2	0.838066	0.0148411	0.809477	0.867665
PIR	14.4262	424	1	0.836089	0.0149372	0.80732	0.865884
PIR	14.5574	421	1	0.834103	0.0150331	0.805153	0.864094
PIR	14.7213	417	1	0.832103	0.0151296	0.802972	0.862291
PIR	14.7869	416	2	0.828103	0.015319	0.798616	0.858678
PIR	14.8197	413	1	0.826098	0.0154126	0.796435	0.856865
PIR	15.9344	393	1	0.823995	0.015516	0.794139	0.854974
PIR	16.1639	387	1	0.821866	0.0156213	0.791812	0.853061
PIR	16.2623	381	1	0.819709	0.0157286	0.789454	0.851124
PIR	16.2951	379	1	0.817546	0.0158351	0.787092	0.849179
PIR	16.7869	368	1	0.815325	0.0159471	0.78466	0.847187
PIR	16.8197	366	1	0.813097	0.0160584	0.782225	0.845188
PIR	17.0492	358	1	0.810826	0.0161733	0.779738	0.843153
PIR	17.082	357	1	0.808555	0.0162867	0.777255	0.841115
PIR	17.1148	356	1	0.806283	0.0163986	0.774775	0.839073
PIR	17.4754	350	1	0.80398	0.0165127	0.772258	0.837004
PIR	17.5738	348	1	0.801669	0.0166261	0.769736	0.834927
PIR	17.7049	344	1	0.799339	0.0167403	0.767193	0.832832
PIR	17.8361	340	1	0.796988	0.0168554	0.764627	0.830718
PIR	18.1967	332	1	0.794587	0.0169747	0.762005	0.828564
PIR	18.3279	330	1	0.79218	0.0170932	0.759376	0.8264
PIR	18.8852	326	1	0.78975	0.0172126	0.756724	0.824217
PIR	18.9508	325	1	0.78732	0.0173303	0.754075	0.82203
PIR	19.0492	324	1	0.78489	0.0174464	0.75143	0.81984
PIR	19.082	323	2	0.78003	0.0176735	0.746148	0.81545
PIR	19.1475	321	1	0.7776	0.0177848	0.743512	0.81325
PIR	19.3115	320	1	0.77517	0.0178944	0.740879	0.811048
PIR	19.5738	316	1	0.772717	0.0180051	0.738221	0.808824
PIR	19.6393	315	1	0.770264	0.0181143	0.735566	0.806598
PIR	19.9016	310	1	0.767779	0.0182255	0.732876	0.804344
PIR	19.9672	309	1	0.765294	0.0183351	0.730189	0.802087
PIR	20.2623	305	3	0.757767	0.0186627	0.722057	0.795242
PIR	20.3279	302	1	0.755257	0.0187689	0.719353	0.792954
PIR	20.3607	300	1	0.75274	0.0188744	0.716641	0.790657
PIR	20.8852	294	1	0.75018	0.018983	0.713881	0.788324
PIR	21.2459	289	1	0.747584	0.019094	0.711081	0.78596
PIR	21.6721	284	1	0.744951	0.0192074	0.708241	0.783565
PIR	21.7705	280	1	0.742291	0.0193222	0.70537	0.781144
PIR	22	276	1	0.739601	0.0194384	0.702467	0.778698
PIR	22.7541	265	1	0.73681	0.0195644	0.699446	0.776171
PIR	22.8197	264	1	0.73402	0.0196884	0.696428	0.77364
PIR	23.5082	258	1	0.731175	0.0198165	0.693348	0.771064
PIR	23.6393	253	1	0.728284	0.0199478	0.690218	0.76845
PIR	24.1639	241	1	0.725263	0.0200927	0.686932	0.765732
PIR	24.3934	239	1	0.722228	0.0202364	0.683635	0.763
PIR	24.5246	237	1	0.719181	0.0203792	0.680327	0.760253
PIR	25.082	226	2	0.712816	0.0206898	0.673397	0.754543
PIR	25.1803	224	1	0.709634	0.0208407	0.66994	0.75168
PIR	25.7377	215	1	0.706333	0.0210035	0.666344	0.748723
PIR	25.8361	213	1	0.703017	0.0211651	0.662735	0.745748
PIR	26	211	1	0.699685	0.0213254	0.659112	0.742756
PIR	26.459	205	1	0.696272	0.0214928	0.655396	0.739698
PIR	26.5574	204	1	0.692859	0.0216567	0.651687	0.736633
PIR	26.6885	202	1	0.689429	0.0218195	0.647963	0.733549
PIR	26.918	199	1	0.685965	0.0219831	0.644204	0.730433
PIR	27.5082	195	1	0.682447	0.0221501	0.640386	0.727271
PIR	27.7377	191	1	0.678874	0.0223204	0.636506	0.724061
PIR	28.623	178	1	0.67506	0.0225185	0.632336	0.72067
PIR	28.8525	176	1	0.671224	0.0227149	0.628148	0.717254
PIR	28.918	173	1	0.667345	0.0229125	0.623914	0.713798
PIR	28.9508	172	1	0.663465	0.0231055	0.61969	0.710332
PIR	29.0492	170	1	0.659562	0.0232969	0.615446	0.706841
PIR	29.4426	167	1	0.655612	0.0234897	0.611153	0.703307
PIR	29.5738	164	1	0.651615	0.0236842	0.606809	0.699728
PIR	29.6066	163	1	0.647617	0.0238739	0.602476	0.696141
PIR	29.7049	162	1	0.64362	0.0240589	0.598151	0.692545
PIR	30.1311	161	1	0.639622	0.0242393	0.593835	0.688939
PIR	30.2623	160	1	0.635624	0.0244153	0.589528	0.685325
PIR	30.2951	158	1	0.631601	0.0245899	0.585199	0.681683
PIR	30.3279	157	1	0.627578	0.0247602	0.580878	0.678033
PIR	31.2131	152	1	0.62345	0.0249392	0.576437	0.674297
PIR	31.5082	148	1	0.619237	0.0251239	0.571902	0.67049
PIR	31.541	147	1	0.615025	0.0253037	0.567377	0.666673
PIR	31.7377	145	1	0.610783	0.0254822	0.562826	0.662826
PIR	32.459	141	1	0.606451	0.025667	0.558175	0.658903
PIR	32.7213	138	1	0.602057	0.0258545	0.553457	0.654924
PIR	33.0492	136	1	0.59763	0.0260406	0.54871	0.650911
PIR	33.7049	132	1	0.593102	0.026234	0.54385	0.646815
PIR	33.9672	131	1	0.588575	0.0264215	0.539002	0.642706
PIR	35.4426	119	1	0.583629	0.0266584	0.53365	0.638289
PIR	35.5738	116	1	0.578597	0.0268992	0.528207	0.633796
PIR	37.2787	104	1	0.573034	0.0272098	0.52211	0.628925
OT	0	633	0	1	0	1	1
OT	0.295082	627	1	0.998405	0.00159362	0.995287	1
OT	0.393443	624	1	0.996805	0.00225553	0.992394	1
OT	0.459016	623	1	0.995205	0.00276171	0.989807	1
OT	0.491803	622	1	0.993605	0.00318723	0.987378	0.999872
OT	0.52459	621	1	0.992005	0.00356113	0.98505	0.999009
OT	0.557377	620	1	0.990405	0.00389829	0.982794	0.998075
OT	0.590164	619	1	0.988805	0.00420755	0.980593	0.997086
OT	0.819672	616	1	0.9872	0.00449651	0.978426	0.996052
OT	0.885246	614	1	0.985592	0.00476798	0.976291	0.994982
OT	0.95082	612	1	0.983982	0.00502481	0.974182	0.993879
OT	1.04918	611	1	0.982371	0.00526834	0.972099	0.992751
OT	1.14754	609	2	0.979145	0.00572367	0.967991	0.990428
OT	1.18033	606	1	0.977529	0.00593791	0.96596	0.989237
OT	1.2459	605	2	0.974298	0.00634271	0.961945	0.986809
OT	1.27869	603	1	0.972682	0.00653476	0.959958	0.985575
OT	1.31148	601	1	0.971064	0.00672131	0.957979	0.984327
OT	1.34426	600	2	0.967827	0.00707789	0.954053	0.981799
OT	1.37705	597	1	0.966205	0.00724932	0.952101	0.980519
OT	1.40984	595	2	0.962958	0.00757998	0.948215	0.977929
OT	1.47541	593	1	0.961334	0.00773919	0.946284	0.976623
OT	1.5082	592	1	0.95971	0.00789464	0.944361	0.975309
OT	1.54098	590	2	0.956457	0.00819618	0.940527	0.972657
OT	1.57377	587	1	0.954827	0.00834261	0.938615	0.971319
OT	1.63934	586	2	0.951569	0.00862651	0.93481	0.968627
OT	1.86885	583	1	0.949936	0.00876476	0.932912	0.967271
OT	2	582	1	0.948304	0.00890038	0.931019	0.96591
OT	2.22951	578	1	0.946663	0.00903493	0.92912	0.964538
OT	2.32787	576	1	0.94502	0.00916751	0.927222	0.96316
OT	2.39344	575	1	0.943376	0.00929772	0.925328	0.961777
OT	2.45902	573	1	0.94173	0.00942614	0.923435	0.960387
OT	2.59016	570	1	0.940078	0.00955329	0.921539	0.95899
OT	2.81967	565	1	0.938414	0.00968019	0.919632	0.95758
OT	2.85246	564	1	0.93675	0.00980498	0.917729	0.956166
OT	2.88525	563	1	0.935086	0.00992773	0.915829	0.954748
OT	3.18033	557	1	0.933408	0.0100509	0.913915	0.953316
OT	3.21311	556	2	0.93005	0.0102913	0.910097	0.950441
OT	3.27869	553	1	0.928368	0.0104092	0.908189	0.948996
OT	3.37705	550	1	0.92668	0.0105262	0.906277	0.947543
OT	3.60656	543	1	0.924974	0.0106443	0.904345	0.946073
OT	3.90164	536	1	0.923248	0.0107634	0.902391	0.944587
OT	3.96721	530	1	0.921506	0.0108832	0.90042	0.943085
OT	4.16393	524	1	0.919747	0.0110036	0.898432	0.941569
OT	4.19672	521	1	0.917982	0.0111231	0.896438	0.940044
OT	4.29508	520	1	0.916217	0.011241	0.894448	0.938516
OT	4.36066	519	1	0.914451	0.0113571	0.892461	0.936984
OT	4.42623	516	1	0.912679	0.0114725	0.890468	0.935444
OT	4.45902	514	2	0.909128	0.0116995	0.886484	0.93235
OT	4.55738	511	1	0.907349	0.0118111	0.884492	0.930796
OT	4.72131	507	1	0.905559	0.0119226	0.88249	0.929231
OT	4.81967	506	2	0.90198	0.0121411	0.878495	0.926093
OT	4.85246	503	1	0.900187	0.0122487	0.876497	0.924517
OT	4.95082	502	1	0.898393	0.0123549	0.874502	0.922938
OT	4.98361	498	1	0.896589	0.0124611	0.872496	0.921348
OT	5.18033	490	1	0.89476	0.0125693	0.87046	0.919737
OT	5.21311	488	1	0.892926	0.0126765	0.868423	0.918121
OT	5.27869	485	2	0.889244	0.0128889	0.864338	0.914868
OT	5.31148	482	1	0.887399	0.0129935	0.862294	0.913235
OT	5.57377	476	2	0.88367	0.0132037	0.858167	0.909932
OT	5.63934	473	1	0.881802	0.0133073	0.856102	0.908274
OT	5.70492	470	1	0.879926	0.0134106	0.854031	0.906607
OT	5.77049	468	2	0.876166	0.0136143	0.849884	0.90326
OT	5.90164	462	1	0.874269	0.0137163	0.847795	0.90157
OT	5.96721	458	1	0.87236	0.0138185	0.845693	0.899869
OT	6.19672	449	1	0.870417	0.0139237	0.843551	0.89814
OT	6.42623	442	1	0.868448	0.0140307	0.841379	0.896388
OT	6.4918	439	1	0.86647	0.0141376	0.839199	0.894627
OT	6.52459	437	1	0.864487	0.0142436	0.837016	0.89286
OT	6.65574	434	1	0.862495	0.0143494	0.834825	0.891083
OT	6.78689	430	1	0.860489	0.0144555	0.832619	0.889293
OT	6.88525	427	1	0.858474	0.0145614	0.830404	0.887494
OT	6.91803	426	1	0.856459	0.014666	0.828191	0.885692
OT	7.01639	423	1	0.854434	0.0147705	0.82597	0.88388
OT	7.14754	421	1	0.852405	0.0148742	0.823745	0.882062
OT	7.5082	410	1	0.850326	0.0149825	0.821462	0.880204
OT	7.54098	409	1	0.848247	0.0150894	0.819182	0.878343
OT	7.57377	406	1	0.846157	0.0151962	0.816892	0.876472
OT	7.67213	404	1	0.844063	0.0153022	0.814598	0.874594
OT	7.80328	401	1	0.841958	0.0154082	0.812294	0.872706
OT	7.86885	397	1	0.839837	0.0155146	0.809973	0.870803
OT	7.96721	395	1	0.837711	0.0156203	0.807649	0.868893
OT	8.45902	372	1	0.835459	0.0157398	0.805172	0.866885
OT	8.59016	367	1	0.833183	0.0158607	0.802669	0.864856
OT	8.68852	364	1	0.830894	0.0159815	0.800154	0.862815
OT	8.81967	359	1	0.828579	0.0161037	0.79761	0.860751
OT	8.91803	356	1	0.826252	0.0162258	0.795054	0.858674
OT	9.27869	347	1	0.823871	0.0163528	0.792435	0.856553
OT	9.44262	340	1	0.821448	0.0164832	0.789768	0.854398
OT	9.63934	337	1	0.81901	0.0166136	0.787087	0.852228
OT	9.93443	327	1	0.816505	0.0167505	0.784326	0.850005
OT	10.7541	311	1	0.81388	0.0169011	0.781419	0.847689
OT	10.918	308	2	0.808595	0.0171996	0.775578	0.843018
OT	11.0164	306	1	0.805953	0.0173452	0.772664	0.840676
OT	11.4426	300	1	0.803266	0.0174942	0.7697	0.838296
OT	11.6721	295	1	0.800543	0.0176455	0.766695	0.835886
OT	11.9672	289	1	0.797773	0.0178005	0.763637	0.833436
OT	12.0984	287	1	0.794993	0.0179542	0.760571	0.830974
OT	12.4262	279	1	0.792144	0.0181146	0.757424	0.828456
OT	12.9836	272	3	0.783407	0.0186039	0.74778	0.820732
OT	13.1148	269	1	0.780495	0.0187613	0.744576	0.818146
OT	13.1475	268	2	0.77467	0.019068	0.738185	0.812959
OT	13.4098	260	1	0.771691	0.019226	0.734914	0.810308
OT	13.4426	259	1	0.768711	0.0193813	0.731648	0.807652
OT	13.8033	253	2	0.762634	0.0196986	0.724987	0.802237
OT	14	250	1	0.759584	0.0198546	0.72165	0.799512
OT	14.0984	249	1	0.756533	0.0200079	0.718318	0.796782
OT	14.1639	246	1	0.753458	0.0201615	0.714961	0.794028
OT	14.2295	245	1	0.750383	0.0203124	0.711609	0.791269
OT	14.3279	241	1	0.747269	0.0204654	0.708215	0.788477
OT	15.0164	232	1	0.744048	0.0206291	0.704695	0.785599
OT	15.377	227	1	0.74077	0.020797	0.70111	0.782674
OT	15.541	223	1	0.737449	0.0209673	0.697477	0.77971
OT	15.7049	218	1	0.734066	0.0211423	0.693776	0.776696
OT	15.7377	217	1	0.730683	0.0213137	0.69008	0.773674
OT	16.1311	210	1	0.727203	0.0214944	0.686272	0.770576
OT	16.4262	207	1	0.72369	0.0216757	0.68243	0.767446
OT	17.3115	195	1	0.719979	0.02188	0.678347	0.764166
OT	17.8689	191	1	0.71621	0.0220877	0.674201	0.760836
OT	18.2951	182	1	0.712274	0.0223142	0.669855	0.75738
OT	18.3279	181	1	0.708339	0.0225352	0.66552	0.753914
OT	18.7541	177	1	0.704337	0.0227605	0.661111	0.75039
OT	18.7869	176	1	0.700335	0.0229803	0.656713	0.746856
OT	18.9836	174	1	0.69631	0.023198	0.652296	0.743295
OT	19.6393	166	1	0.692116	0.0234344	0.647676	0.739605
OT	20.4262	158	1	0.687735	0.023692	0.642833	0.735774
OT	20.5246	157	1	0.683355	0.0239426	0.638003	0.73193
OT	21.1148	154	1	0.678918	0.0241948	0.633115	0.728034
OT	21.541	145	1	0.674235	0.0244768	0.627929	0.723957
OT	21.7049	142	1	0.669487	0.0247607	0.622674	0.71982
OT	22.5574	130	1	0.664337	0.0251001	0.616919	0.7154
OT	22.9508	127	1	0.659106	0.0254417	0.611081	0.710906
OT	23.1148	126	1	0.653875	0.0257719	0.605265	0.70639
OT	23.5082	123	2	0.643243	0.0264267	0.593478	0.697181
OT	23.5738	119	1	0.637838	0.0267517	0.587503	0.692486
OT	23.7705	116	1	0.632339	0.0270803	0.581429	0.687707
OT	25.4754	111	1	0.626642	0.027429	0.575124	0.682776
OT	26.5574	102	1	0.620499	0.0278396	0.568265	0.677535
OT	27.9016	91	1	0.61368	0.0283564	0.560545	0.671852
OT	28.3934	87	1	0.606626	0.0288945	0.552557	0.665986
OT	28.8525	85	1	0.59949	0.0294227	0.544509	0.660022
OT	29.7377	80	1	0.591996	0.0299941	0.536033	0.653801
OT	29.7705	79	1	0.584502	0.0305361	0.527615	0.647524
OT	29.8033	78	1	0.577009	0.0310505	0.51925	0.641192
OT	32.2951	62	1	0.567702	0.0319139	0.508475	0.633828
OT	33.5082	50	1	0.556348	0.0332341	0.494879	0.625452
OT	39.0492	24	1	0.533167	0.039107	0.461773	0.615598

## Sheet: Progression-free survival
group	time (months)	patients at risk	number of events	survival (%)	standard error	95% CI (lower)	95% CI (upper)		group	time (months)	patients at risk	number of events	survival (%)	standard error	95% CI (lower)	95% CI (upper)
PIR	0	769	0	1	0	1	1		PIR	0	769	0	1	0	1	1
PIR	0.131148	768	1	0.998698	0.00130124	0.996151	1		PIR	6	567	131	0.821976	0.0141345	0.794734	0.850151
PIR	0.52459	764	2	0.996084	0.00225675	0.99167	1		PIR	12	345	142	0.597335	0.0191341	0.560985	0.636039
PIR	0.655738	762	2	0.993469	0.00291115	0.98778	0.999191		PIR	18	202	86	0.432857	0.0205734	0.394355	0.475118
PIR	0.688525	760	1	0.992162	0.00318732	0.985935	0.998429		PIR	24	126	55	0.308869	0.0204091	0.27135	0.351576
PIR	1.04918	759	1	0.990855	0.00344075	0.984134	0.997621		PIR	30	85	30	0.23049	0.0196378	0.195043	0.27238
PIR	1.08197	758	2	0.98824	0.00389678	0.980632	0.995907		PIR	36	52	25	0.158379	0.0180565	0.126664	0.198034
PIR	1.11475	756	2	0.985626	0.00430269	0.977229	0.994095		OT	0	633	0	1	0	1	1
PIR	1.14754	754	2	0.983012	0.00467156	0.973898	0.99221		OT	6	403	149	0.746509	0.0180219	0.712009	0.78268
PIR	1.2459	752	2	0.980397	0.00501159	0.970624	0.990269		OT	12	208	99	0.536244	0.0223253	0.494225	0.581835
PIR	1.31148	750	1	0.97909	0.00517258	0.969004	0.989281		OT	18	124	38	0.423458	0.0240956	0.37877	0.473419
PIR	1.37705	749	1	0.977783	0.00532829	0.967395	0.988282		OT	24	62	35	0.281105	0.0255708	0.235201	0.335968
PIR	1.60656	747	1	0.976474	0.00547958	0.965793	0.987273		OT	30	33	14	0.204395	0.0256588	0.159814	0.261412
PIR	1.67213	745	1	0.975163	0.0056268	0.964197	0.986254		OT	36	12	6	0.145006	0.0280175	0.0992937	0.211764
PIR	1.70492	744	1	0.973852	0.00576987	0.962609	0.985227
PIR	1.83607	742	1	0.97254	0.00590948	0.961026	0.984192
PIR	1.93443	740	3	0.968597	0.00630873	0.956311	0.981041
PIR	2.03279	736	2	0.965965	0.00656038	0.953192	0.978909
PIR	2.06557	734	1	0.964649	0.00668214	0.951641	0.977835
PIR	2.09836	733	1	0.963333	0.00680138	0.950094	0.976756
PIR	2.19672	732	2	0.960701	0.00703283	0.947015	0.974585
PIR	2.2623	730	1	0.959385	0.00714527	0.945482	0.973492
PIR	2.39344	729	2	0.956753	0.00736407	0.942428	0.971296
PIR	2.42623	727	2	0.954121	0.00757534	0.939388	0.969084
PIR	2.55738	725	1	0.952805	0.00767836	0.937874	0.967974
PIR	2.65574	723	2	0.950169	0.00788006	0.934849	0.96574
PIR	2.7541	720	1	0.94885	0.00797885	0.933339	0.964617
PIR	2.78689	717	1	0.947526	0.00807672	0.931828	0.963489
PIR	2.85246	716	2	0.944879	0.00826815	0.928812	0.961224
PIR	2.88525	713	3	0.940904	0.00854603	0.924302	0.957804
PIR	2.95082	708	2	0.938246	0.00872611	0.921298	0.955506
PIR	2.98361	706	1	0.936917	0.00881436	0.919799	0.954353
PIR	3.08197	701	1	0.93558	0.00890254	0.918293	0.953193
PIR	3.11475	699	1	0.934242	0.00898986	0.916787	0.952029
PIR	3.14754	697	2	0.931561	0.00916173	0.913776	0.949692
PIR	3.18033	694	1	0.930219	0.00924634	0.912272	0.948519
PIR	3.21311	692	4	0.924842	0.00957578	0.906263	0.943802
PIR	3.27869	687	1	0.923496	0.009656	0.904763	0.942616
PIR	3.31148	686	1	0.922149	0.00973532	0.903265	0.941429
PIR	3.40984	685	1	0.920803	0.00981374	0.901768	0.94024
PIR	3.44262	684	2	0.918111	0.009968	0.89878	0.937857
PIR	3.57377	681	3	0.914066	0.0101939	0.894303	0.934266
PIR	3.67213	676	1	0.912714	0.0102681	0.892809	0.933063
PIR	3.70492	675	1	0.911362	0.0103416	0.891317	0.931858
PIR	3.7377	674	2	0.908658	0.0104862	0.888336	0.929444
PIR	3.86885	671	1	0.907303	0.0105576	0.886845	0.928234
PIR	3.90164	670	2	0.904595	0.0106984	0.883868	0.925808
PIR	4	668	1	0.903241	0.0107678	0.882381	0.924594
PIR	4.06557	664	1	0.901881	0.0108371	0.880888	0.923373
PIR	4.13115	661	1	0.900516	0.0109063	0.879392	0.922148
PIR	4.16393	659	1	0.89915	0.010975	0.877894	0.92092
PIR	4.19672	656	1	0.897779	0.0110435	0.876393	0.919687
PIR	4.32787	655	5	0.890926	0.0113766	0.868905	0.913505
PIR	4.36066	650	1	0.889555	0.0114414	0.867411	0.912265
PIR	4.39344	649	3	0.885443	0.0116322	0.862936	0.908538
PIR	4.55738	643	1	0.884066	0.0116953	0.861438	0.907288
PIR	4.59016	642	1	0.882689	0.0117579	0.859942	0.906037
PIR	4.62295	639	1	0.881308	0.0118203	0.858442	0.904782
PIR	4.65574	638	1	0.879926	0.0118822	0.856943	0.903526
PIR	4.68852	637	3	0.875782	0.0120648	0.852452	0.899751
PIR	4.72131	634	1	0.874401	0.0121246	0.850957	0.89849
PIR	4.78689	632	1	0.873017	0.0121841	0.849461	0.897227
PIR	4.88525	628	1	0.871627	0.0122437	0.847957	0.895958
PIR	4.91803	626	1	0.870235	0.0123031	0.846452	0.894686
PIR	4.98361	625	1	0.868842	0.0123619	0.844948	0.893412
PIR	5.01639	624	1	0.86745	0.0124203	0.843445	0.892138
PIR	5.04918	623	2	0.864665	0.0125355	0.840442	0.889587
PIR	5.11475	621	1	0.863273	0.0125924	0.838942	0.88831
PIR	5.21311	618	1	0.861876	0.0126493	0.837437	0.887028
PIR	5.2459	617	1	0.860479	0.0127057	0.835933	0.885746
PIR	5.34426	614	1	0.859078	0.012762	0.834425	0.884459
PIR	5.37705	613	2	0.856275	0.0128734	0.831412	0.881882
PIR	5.40984	611	1	0.854873	0.0129284	0.829906	0.880592
PIR	5.44262	610	2	0.852071	0.013037	0.826898	0.87801
PIR	5.47541	607	1	0.850667	0.0130909	0.825392	0.876715
PIR	5.54098	603	1	0.849256	0.013145	0.823879	0.875415
PIR	5.57377	601	1	0.847843	0.0131988	0.822364	0.874111
PIR	5.70492	594	3	0.843561	0.0133617	0.817775	0.87016
PIR	5.7377	590	4	0.837842	0.0135736	0.811656	0.864873
PIR	5.77049	584	3	0.833538	0.0137295	0.807058	0.860886
PIR	5.80328	580	1	0.832101	0.0137808	0.805525	0.859554
PIR	5.83607	577	1	0.830659	0.0138322	0.803986	0.858217
PIR	5.90164	575	2	0.827769	0.0139341	0.800905	0.855535
PIR	5.96721	572	3	0.823428	0.0140847	0.79628	0.851501
PIR	6	567	1	0.821976	0.0141345	0.794734	0.850151
PIR	6.09836	559	1	0.820505	0.0141855	0.793168	0.848785
PIR	6.16393	557	3	0.816086	0.0143367	0.788465	0.844675
PIR	6.19672	553	1	0.81461	0.0143866	0.786896	0.843301
PIR	6.22951	550	2	0.811648	0.0144859	0.783747	0.840542
PIR	6.2623	547	2	0.80868	0.0145842	0.780595	0.837776
PIR	6.29508	543	1	0.807191	0.0146332	0.779014	0.836387
PIR	6.36066	542	3	0.802723	0.0147778	0.774276	0.832216
PIR	6.39344	539	1	0.801234	0.0148252	0.772698	0.830824
PIR	6.45902	536	2	0.798244	0.0149198	0.769531	0.828029
PIR	6.4918	534	1	0.79675	0.0149666	0.767949	0.82663
PIR	6.59016	532	1	0.795252	0.0150132	0.766364	0.825228
PIR	6.62295	530	1	0.793751	0.0150597	0.764777	0.823824
PIR	6.65574	529	1	0.792251	0.0151058	0.763191	0.822418
PIR	6.72131	528	1	0.79075	0.0151515	0.761605	0.821012
PIR	6.78689	525	1	0.789244	0.0151973	0.760013	0.8196
PIR	6.91803	521	1	0.787729	0.0152435	0.758412	0.81818
PIR	6.95082	520	1	0.786215	0.0152892	0.756812	0.816759
PIR	6.98361	519	1	0.7847	0.0153347	0.755213	0.815338
PIR	7.04918	516	1	0.783179	0.0153802	0.753607	0.813911
PIR	7.11475	514	1	0.781655	0.0154255	0.751999	0.812481
PIR	7.14754	511	3	0.777066	0.0155608	0.747158	0.808171
PIR	7.2459	507	1	0.775534	0.0156054	0.745543	0.806731
PIR	7.27869	506	1	0.774001	0.0156497	0.743928	0.80529
PIR	7.31148	505	1	0.772468	0.0156936	0.742314	0.803848
PIR	7.34426	504	2	0.769403	0.0157803	0.739088	0.800962
PIR	7.37705	501	2	0.766331	0.015866	0.735857	0.798068
PIR	7.57377	498	1	0.764793	0.0159086	0.734239	0.796617
PIR	7.60656	497	2	0.761715	0.0159927	0.731006	0.793714
PIR	7.67213	493	1	0.76017	0.0160348	0.729383	0.792256
PIR	7.70492	492	1	0.758625	0.0160764	0.727761	0.790798
PIR	7.80328	491	2	0.755535	0.0161588	0.724519	0.787878
PIR	7.83607	489	2	0.752445	0.0162397	0.721279	0.784957
PIR	7.93443	487	1	0.7509	0.0162797	0.71966	0.783495
PIR	8	486	3	0.746264	0.0163977	0.714808	0.779105
PIR	8.03279	483	2	0.743174	0.0164748	0.711576	0.776176
PIR	8.13115	480	1	0.741626	0.016513	0.709957	0.774707
PIR	8.16393	478	1	0.740074	0.0165512	0.708335	0.773236
PIR	8.19672	477	1	0.738523	0.0165891	0.706714	0.771763
PIR	8.22951	476	1	0.736971	0.0166266	0.705094	0.77029
PIR	8.2623	475	3	0.732317	0.0167374	0.700236	0.765867
PIR	8.29508	472	1	0.730765	0.0167737	0.698618	0.764392
PIR	8.32787	469	1	0.729207	0.0168101	0.696993	0.76291
PIR	8.36066	468	1	0.727649	0.0168462	0.695369	0.761428
PIR	8.39344	466	2	0.724526	0.0169181	0.692115	0.758455
PIR	8.42623	464	1	0.722965	0.0169535	0.690488	0.756968
PIR	8.45902	463	1	0.721403	0.0169886	0.688863	0.755481
PIR	8.4918	460	1	0.719835	0.0170239	0.68723	0.753987
PIR	8.52459	458	1	0.718263	0.0170592	0.685594	0.752489
PIR	8.59016	456	1	0.716688	0.0170943	0.683955	0.750988
PIR	8.68852	454	2	0.713531	0.0171642	0.68067	0.747978
PIR	8.72131	450	3	0.708774	0.0172681	0.675725	0.74344
PIR	8.78689	445	1	0.707181	0.0173026	0.674069	0.74192
PIR	8.85246	443	1	0.705585	0.017337	0.67241	0.740396
PIR	8.91803	442	2	0.702392	0.0174049	0.669094	0.737347
PIR	8.95082	440	1	0.700796	0.0174384	0.667437	0.735822
PIR	9.01639	439	1	0.699199	0.0174716	0.665781	0.734296
PIR	9.04918	438	1	0.697603	0.0175045	0.664125	0.732769
PIR	9.08197	437	1	0.696007	0.0175371	0.66247	0.731242
PIR	9.18033	435	1	0.694407	0.0175696	0.660811	0.729711
PIR	9.21311	433	2	0.691199	0.0176342	0.657487	0.72664
PIR	9.27869	431	3	0.686388	0.0177289	0.652505	0.722031
PIR	9.44262	428	1	0.684785	0.0177599	0.650846	0.720493
PIR	9.5082	426	1	0.683177	0.0177908	0.649183	0.718951
PIR	9.57377	425	1	0.68157	0.0178214	0.64752	0.717409
PIR	9.60656	424	2	0.678355	0.0178817	0.644197	0.714323
PIR	9.90164	421	1	0.676743	0.0179117	0.642532	0.712776
PIR	9.93443	419	1	0.675128	0.0179416	0.640863	0.711225
PIR	9.96721	418	1	0.673513	0.0179712	0.639195	0.709673
PIR	10.0656	415	1	0.67189	0.0180011	0.637519	0.708114
PIR	10.0984	414	1	0.670267	0.0180306	0.635843	0.706555
PIR	10.1311	413	2	0.667021	0.0180888	0.632494	0.703434
PIR	10.1639	410	2	0.663768	0.0181463	0.629138	0.700304
PIR	10.2295	408	1	0.662141	0.0181746	0.62746	0.698738
PIR	10.2623	407	2	0.658887	0.0182303	0.624108	0.695604
PIR	10.3279	404	1	0.657256	0.018258	0.622428	0.694033
PIR	10.3607	403	1	0.655625	0.0182854	0.620748	0.692461
PIR	10.4262	402	4	0.649101	0.0183921	0.614036	0.686169
PIR	10.4918	398	2	0.64584	0.0184437	0.610684	0.683019
PIR	10.5246	396	2	0.642578	0.0184942	0.607333	0.679868
PIR	10.5902	392	1	0.640939	0.0185195	0.60565	0.678284
PIR	10.623	391	1	0.639299	0.0185446	0.603967	0.676699
PIR	10.6557	390	1	0.63766	0.0185693	0.602284	0.675114
PIR	10.7213	389	1	0.636021	0.0185938	0.600602	0.673528
PIR	10.7541	388	2	0.632742	0.0186419	0.59724	0.670355
PIR	10.7869	384	1	0.631095	0.018666	0.59555	0.668761
PIR	10.9508	380	1	0.629434	0.0186907	0.593847	0.667154
PIR	10.9836	379	1	0.627773	0.018715	0.592144	0.665547
PIR	11.0164	378	1	0.626112	0.018739	0.590441	0.663939
PIR	11.082	376	1	0.624447	0.018763	0.588734	0.662326
PIR	11.1148	375	1	0.622782	0.0187867	0.587028	0.660714
PIR	11.1475	374	3	0.617786	0.0188561	0.581913	0.655872
PIR	11.2787	367	1	0.616103	0.0188797	0.580189	0.654241
PIR	11.3443	365	2	0.612727	0.0189266	0.576732	0.650969
PIR	11.377	363	1	0.611039	0.0189496	0.575005	0.649332
PIR	11.4426	360	2	0.607645	0.0189957	0.571531	0.64604
PIR	11.4754	357	1	0.605942	0.0190186	0.56979	0.644389
PIR	11.6721	354	2	0.602519	0.0190646	0.566288	0.641068
PIR	11.8033	351	1	0.600802	0.0190874	0.564533	0.639402
PIR	11.9344	347	1	0.599071	0.0191108	0.562762	0.637723
PIR	12	345	1	0.597335	0.0191341	0.560985	0.636039
PIR	12.1311	342	3	0.592095	0.0192039	0.555627	0.630956
PIR	12.1639	339	1	0.590348	0.0192265	0.553842	0.62926
PIR	12.2623	334	1	0.588581	0.01925	0.552035	0.627546
PIR	12.3607	331	2	0.585024	0.0192973	0.548399	0.624096
PIR	12.3934	329	1	0.583246	0.0193204	0.546582	0.62237
PIR	12.4262	327	1	0.581463	0.0193435	0.54476	0.620638
PIR	12.5246	324	2	0.577873	0.0193898	0.541093	0.617154
PIR	12.7213	321	1	0.576073	0.0194128	0.539254	0.615406
PIR	12.7541	320	1	0.574273	0.0194355	0.537416	0.613657
PIR	12.918	316	1	0.572456	0.0194587	0.53556	0.611893
PIR	13.0164	315	2	0.568821	0.0195042	0.53185	0.608362
PIR	13.2459	310	1	0.566986	0.0195274	0.529976	0.60658
PIR	13.2787	309	1	0.565151	0.0195502	0.528103	0.604798
PIR	13.3443	308	1	0.563316	0.0195726	0.526232	0.603014
PIR	13.4426	307	1	0.561481	0.0195947	0.52436	0.60123
PIR	13.5082	305	1	0.55964	0.0196167	0.522483	0.59944
PIR	13.541	303	2	0.555946	0.0196604	0.518718	0.595847
PIR	13.6393	300	1	0.554093	0.019682	0.516829	0.594044
PIR	13.6721	299	1	0.55224	0.0197032	0.514942	0.59224
PIR	13.8361	297	1	0.550381	0.0197244	0.513048	0.59043
PIR	13.8689	296	1	0.548521	0.0197452	0.511155	0.588619
PIR	13.9672	295	1	0.546662	0.0197657	0.509263	0.586808
PIR	14.0656	294	1	0.544802	0.0197857	0.507371	0.584995
PIR	14.1311	293	1	0.542943	0.0198053	0.50548	0.583182
PIR	14.1967	292	1	0.541084	0.0198246	0.50359	0.581368
PIR	14.2295	291	1	0.539224	0.0198435	0.501701	0.579554
PIR	14.2951	290	1	0.537365	0.019862	0.499813	0.577738
PIR	14.3607	289	2	0.533646	0.0198978	0.496038	0.574106
PIR	14.3934	287	1	0.531787	0.0199152	0.494152	0.572288
PIR	14.4262	286	3	0.526208	0.019965	0.488497	0.566831
PIR	14.459	283	1	0.524349	0.0199809	0.486614	0.56501
PIR	14.4918	282	1	0.52249	0.0199963	0.484731	0.563189
PIR	14.5574	279	2	0.518744	0.0200276	0.480939	0.559521
PIR	14.6885	275	2	0.514972	0.0200588	0.47712	0.555826
PIR	14.7213	273	1	0.513085	0.0200739	0.475212	0.553977
PIR	14.8525	271	1	0.511192	0.0200889	0.473297	0.552121
PIR	14.9836	268	2	0.507377	0.0201193	0.469437	0.548383
PIR	15.1148	265	1	0.505462	0.0201342	0.467501	0.546506
PIR	15.1803	262	2	0.501604	0.0201645	0.463599	0.542724
PIR	15.3443	259	3	0.495794	0.0202081	0.457728	0.537026
PIR	15.6066	256	1	0.493857	0.0202217	0.455772	0.535125
PIR	15.6393	255	1	0.49192	0.0202349	0.453817	0.533223
PIR	15.7049	253	1	0.489976	0.0202482	0.451855	0.531313
PIR	15.7377	252	1	0.488032	0.020261	0.449894	0.529403
PIR	15.8033	251	1	0.486087	0.0202733	0.447933	0.527492
PIR	15.8689	248	1	0.484127	0.0202861	0.445956	0.525566
PIR	16.0328	247	1	0.482167	0.0202984	0.44398	0.523639
PIR	16.0656	246	1	0.480207	0.0203103	0.442005	0.521711
PIR	16.0984	244	2	0.476271	0.0203337	0.43804	0.517839
PIR	16.1639	240	2	0.472302	0.020357	0.434042	0.513935
PIR	16.1967	238	1	0.470318	0.0203679	0.432045	0.511981
PIR	16.2295	237	1	0.468333	0.0203784	0.430048	0.510027
PIR	16.2951	232	1	0.466315	0.0203903	0.428015	0.508041
PIR	16.3279	231	1	0.464296	0.0204017	0.425983	0.506055
PIR	16.5246	229	1	0.462269	0.0204131	0.423942	0.50406
PIR	16.5902	227	1	0.460232	0.0204245	0.421892	0.502056
PIR	16.8197	225	1	0.458187	0.0204359	0.419834	0.500043
PIR	17.082	221	1	0.456113	0.0204484	0.417746	0.498005
PIR	17.3443	218	1	0.454021	0.0204613	0.415638	0.495949
PIR	17.4098	217	1	0.451929	0.0204737	0.413531	0.493892
PIR	17.4754	216	1	0.449837	0.0204856	0.411425	0.491834
PIR	17.5082	215	1	0.447744	0.0204969	0.409321	0.489775
PIR	17.6066	214	1	0.445652	0.0205076	0.407217	0.487714
PIR	17.7049	210	2	0.441408	0.0205307	0.402948	0.483538
PIR	17.8033	207	1	0.439275	0.020542	0.400804	0.48144
PIR	17.8689	206	1	0.437143	0.0205526	0.398661	0.47934
PIR	17.9016	205	1	0.435011	0.0205627	0.396519	0.477239
PIR	18	202	1	0.432857	0.0205734	0.394355	0.475118
PIR	18.2623	201	1	0.430703	0.0205834	0.392193	0.472996
PIR	18.3607	200	1	0.42855	0.0205928	0.390031	0.470873
PIR	18.459	199	1	0.426396	0.0206016	0.387871	0.468749
PIR	18.7869	197	1	0.424232	0.0206105	0.3857	0.466614
PIR	18.9508	196	2	0.419903	0.0206262	0.381362	0.46234
PIR	19.0492	194	1	0.417739	0.0206331	0.379194	0.460201
PIR	19.5082	192	1	0.415563	0.0206401	0.377016	0.458051
PIR	19.5738	190	1	0.413376	0.020647	0.374826	0.45589
PIR	19.7049	189	2	0.409001	0.0206589	0.37045	0.451564
PIR	19.7705	187	1	0.406814	0.0206639	0.368265	0.449399
PIR	20	185	1	0.404615	0.0206688	0.366067	0.447223
PIR	20.0656	184	1	0.402416	0.0206732	0.363871	0.445045
PIR	20.1639	183	1	0.400217	0.0206768	0.361676	0.442866
PIR	20.1967	182	1	0.398018	0.0206798	0.359482	0.440686
PIR	20.2623	181	2	0.39362	0.0206838	0.355098	0.436321
PIR	20.3279	179	2	0.389222	0.0206852	0.35072	0.431951
PIR	20.4918	176	1	0.387011	0.0206855	0.348519	0.429753
PIR	20.5902	175	1	0.384799	0.0206852	0.34632	0.427554
PIR	20.623	172	1	0.382562	0.0206856	0.344094	0.425331
PIR	20.6557	171	1	0.380325	0.0206852	0.341869	0.423107
PIR	20.6885	170	1	0.378088	0.0206842	0.339645	0.420881
PIR	20.8197	169	1	0.37585	0.0206824	0.337423	0.418654
PIR	20.8852	168	1	0.373613	0.02068	0.335202	0.416426
PIR	20.9836	167	1	0.371376	0.0206768	0.332983	0.414196
PIR	21.0492	166	1	0.369139	0.0206729	0.330765	0.411964
PIR	21.1148	165	1	0.366902	0.0206683	0.328549	0.409732
PIR	21.1475	164	1	0.364664	0.020663	0.326334	0.407498
PIR	21.2131	162	1	0.362413	0.0206577	0.324105	0.40525
PIR	21.2459	161	2	0.357911	0.0206449	0.319652	0.400751
PIR	21.3115	159	1	0.35566	0.0206374	0.317427	0.398499
PIR	21.377	158	1	0.353409	0.0206292	0.315204	0.396246
PIR	21.6066	157	1	0.351158	0.0206203	0.312982	0.393991
PIR	21.6721	156	2	0.346656	0.0206002	0.308543	0.389477
PIR	21.7705	153	1	0.344391	0.0205897	0.30631	0.387205
PIR	21.8361	151	1	0.34211	0.0205793	0.304062	0.384919
PIR	22.1639	148	1	0.339798	0.0205697	0.301782	0.382603
PIR	22.2295	145	1	0.337455	0.0205609	0.29947	0.380258
PIR	22.2623	144	1	0.335111	0.0205512	0.297158	0.377912
PIR	22.4262	142	1	0.332752	0.0205415	0.294831	0.375549
PIR	22.4918	141	1	0.330392	0.020531	0.292506	0.373185
PIR	22.6885	140	1	0.328032	0.0205195	0.290182	0.370818
PIR	22.7213	139	1	0.325672	0.0205071	0.28786	0.36845
PIR	23.082	137	2	0.320917	0.0204815	0.283184	0.363679
PIR	23.5082	134	1	0.318522	0.0204682	0.280829	0.361275
PIR	23.541	133	1	0.316128	0.0204539	0.278476	0.358869
PIR	23.6721	131	2	0.311301	0.0204243	0.273737	0.35402
PIR	23.8033	128	1	0.308869	0.0204091	0.27135	0.351576
PIR	24.1639	125	1	0.306398	0.0203948	0.268923	0.349096
PIR	24.1967	124	1	0.303927	0.0203795	0.266498	0.346614
PIR	24.2951	123	1	0.301456	0.020363	0.264075	0.34413
PIR	24.623	122	1	0.298985	0.0203455	0.261654	0.341643
PIR	24.918	119	1	0.296473	0.0203291	0.25919	0.339119
PIR	25.082	116	1	0.293917	0.0203139	0.256682	0.336554
PIR	25.7049	115	1	0.291361	0.0202974	0.254176	0.333987
PIR	25.7377	114	1	0.288805	0.0202796	0.251672	0.331418
PIR	26.0656	113	1	0.28625	0.0202605	0.249171	0.328846
PIR	26.6557	111	1	0.283671	0.0202415	0.246648	0.326251
PIR	26.918	110	1	0.281092	0.020221	0.244127	0.323655
PIR	26.9508	109	1	0.278513	0.0201993	0.241608	0.321055
PIR	27.4754	108	1	0.275934	0.0201762	0.239093	0.318453
PIR	27.5082	107	1	0.273356	0.0201518	0.23658	0.315848
PIR	27.7049	104	1	0.270727	0.0201287	0.234015	0.313198
PIR	27.7377	103	2	0.26547	0.0200781	0.228896	0.307889
PIR	27.9344	99	1	0.262789	0.0200536	0.226282	0.305185
PIR	28.0328	98	1	0.260107	0.0200275	0.223672	0.302477
PIR	28.2623	97	1	0.257426	0.0199997	0.221066	0.299766
PIR	28.3934	96	1	0.254744	0.0199703	0.218462	0.297052
PIR	28.6885	95	1	0.252063	0.0199393	0.215861	0.294335
PIR	28.7213	94	1	0.249381	0.0199067	0.213264	0.291615
PIR	28.8852	93	1	0.2467	0.0198724	0.210669	0.288892
PIR	28.918	92	1	0.244018	0.0198365	0.208078	0.286165
PIR	29.3115	91	1	0.241337	0.019799	0.20549	0.283436
PIR	29.377	89	1	0.238625	0.0197613	0.202873	0.280677
PIR	29.5082	88	1	0.235913	0.0197219	0.20026	0.277915
PIR	29.9016	87	1	0.233202	0.0196808	0.197649	0.275149
PIR	29.9672	86	1	0.23049	0.0196378	0.195043	0.27238
PIR	30.0984	85	1	0.227778	0.0195931	0.192439	0.269607
PIR	30.1639	84	1	0.225067	0.0195466	0.189839	0.266831
PIR	30.2623	83	1	0.222355	0.0194983	0.187243	0.264052
PIR	30.5574	80	1	0.219576	0.0194517	0.184577	0.26121
PIR	31.541	78	1	0.216761	0.0194049	0.181877	0.258334
PIR	32.459	76	1	0.213908	0.0193581	0.179142	0.255422
PIR	32.8197	75	1	0.211056	0.0193089	0.176411	0.252506
PIR	32.8525	74	1	0.208204	0.0192575	0.173684	0.249586
PIR	33.0492	73	1	0.205352	0.0192037	0.170961	0.246661
PIR	33.082	72	1	0.2025	0.0191476	0.168244	0.243731
PIR	33.1803	70	1	0.199607	0.0190914	0.165487	0.240763
PIR	33.4754	69	1	0.196714	0.0190326	0.162735	0.237789
PIR	33.7049	68	1	0.193821	0.0189713	0.159987	0.23481
PIR	33.8033	67	1	0.190929	0.0189074	0.157245	0.231827
PIR	34.2623	66	1	0.188036	0.0188409	0.154508	0.228839
PIR	34.8197	65	1	0.185143	0.0187718	0.151776	0.225845
PIR	34.8525	64	1	0.18225	0.0187001	0.149049	0.222847
PIR	35.377	62	1	0.17931	0.0186281	0.146277	0.219804
PIR	35.4426	61	1	0.176371	0.0185532	0.143511	0.216755
PIR	35.541	59	1	0.173382	0.018478	0.140698	0.213658
PIR	35.5738	58	1	0.170392	0.0183996	0.13789	0.210555
PIR	35.6066	57	1	0.167403	0.018318	0.135089	0.207446
PIR	35.7049	56	1	0.164414	0.0182332	0.132294	0.204331
PIR	35.8361	55	1	0.161424	0.0181451	0.129506	0.20121
PIR	35.9672	53	1	0.158379	0.0180565	0.126664	0.198034
PIR	36.3934	52	1	0.155333	0.0179643	0.123829	0.194852
OT	0	633	0	1	0	1	1
OT	0.295082	627	1	0.998405	0.00159362	0.995287	1
OT	0.393443	624	1	0.996805	0.00225553	0.992394	1
OT	0.459016	623	1	0.995205	0.00276171	0.989807	1
OT	0.491803	622	1	0.993605	0.00318723	0.987378	0.999872
OT	0.52459	621	1	0.992005	0.00356113	0.98505	0.999009
OT	0.557377	620	1	0.990405	0.00389829	0.982794	0.998075
OT	0.590164	619	1	0.988805	0.00420755	0.980593	0.997086
OT	0.819672	616	1	0.9872	0.00449651	0.978426	0.996052
OT	0.885246	614	1	0.985592	0.00476798	0.976291	0.994982
OT	0.95082	612	1	0.983982	0.00502481	0.974182	0.993879
OT	1.04918	611	1	0.982371	0.00526834	0.972099	0.992751
OT	1.14754	609	2	0.979145	0.00572367	0.967991	0.990428
OT	1.18033	606	1	0.977529	0.00593791	0.96596	0.989237
OT	1.2459	605	2	0.974298	0.00634271	0.961945	0.986809
OT	1.27869	603	1	0.972682	0.00653476	0.959958	0.985575
OT	1.31148	601	1	0.971064	0.00672131	0.957979	0.984327
OT	1.34426	600	2	0.967827	0.00707789	0.954053	0.981799
OT	1.37705	597	2	0.964584	0.00741621	0.950158	0.97923
OT	1.40984	594	2	0.961337	0.00773864	0.946288	0.976624
OT	1.47541	592	1	0.959713	0.00789411	0.944365	0.97531
OT	1.5082	591	1	0.958089	0.00804604	0.942448	0.973989
OT	1.54098	589	3	0.953209	0.00848401	0.936725	0.969983
OT	1.57377	586	1	0.951582	0.00862406	0.934829	0.968636
OT	1.63934	585	2	0.948329	0.0088961	0.931052	0.965926
OT	1.83607	582	1	0.9467	0.0090288	0.929168	0.964562
OT	1.86885	581	1	0.94507	0.00915911	0.927288	0.963193
OT	1.96721	580	1	0.943441	0.00928713	0.925413	0.96182
OT	2	579	2	0.940182	0.00953665	0.921675	0.95906
OT	2.06557	577	1	0.938552	0.00965832	0.919812	0.957675
OT	2.22951	573	1	0.936914	0.00977937	0.917942	0.956279
OT	2.2623	572	2	0.933639	0.0100158	0.914213	0.953477
OT	2.32787	570	2	0.930363	0.010245	0.910498	0.950661
OT	2.39344	568	1	0.928725	0.0103571	0.908645	0.949248
OT	2.45902	566	2	0.925443	0.0105772	0.904942	0.946408
OT	2.52459	564	1	0.923802	0.010685	0.903095	0.944983
OT	2.59016	562	1	0.922158	0.0107917	0.901248	0.943554
OT	2.62295	561	1	0.920515	0.0108969	0.899403	0.942122
OT	2.7541	557	1	0.918862	0.011002	0.89755	0.94068
OT	2.78689	555	1	0.917206	0.011106	0.895695	0.939234
OT	2.81967	554	3	0.912239	0.0114101	0.890148	0.934879
OT	2.85246	551	1	0.910584	0.0115088	0.888304	0.933423
OT	2.88525	550	1	0.908928	0.0116064	0.886462	0.931963
OT	2.98361	549	1	0.907273	0.0117027	0.884623	0.930502
OT	3.01639	546	1	0.905611	0.0117987	0.882779	0.929034
OT	3.08197	543	3	0.900608	0.012082	0.877236	0.924602
OT	3.11475	540	1	0.89894	0.0121741	0.875393	0.92312
OT	3.18033	538	2	0.895598	0.0123561	0.871705	0.920146
OT	3.21311	536	3	0.890585	0.0126213	0.866188	0.915669
OT	3.2459	532	1	0.888911	0.0127081	0.86435	0.914171
OT	3.27869	531	1	0.887237	0.012794	0.862513	0.912671
OT	3.34426	528	1	0.885557	0.0128796	0.86067	0.911164
OT	3.37705	527	1	0.883877	0.0129643	0.858829	0.909655
OT	3.40984	525	1	0.882193	0.0130485	0.856986	0.908142
OT	3.44262	523	1	0.880506	0.0131321	0.85514	0.906625
OT	3.47541	522	1	0.878819	0.0132149	0.853297	0.905105
OT	3.60656	519	2	0.875433	0.0133791	0.849599	0.902052
OT	3.63934	516	2	0.87204	0.0135407	0.8459	0.898987
OT	3.67213	512	1	0.870336	0.013621	0.844045	0.897447
OT	3.70492	510	1	0.86863	0.0137007	0.842188	0.895902
OT	3.80328	508	2	0.86521	0.0138586	0.83847	0.892803
OT	3.90164	505	1	0.863497	0.0139366	0.836609	0.891249
OT	3.93443	502	2	0.860057	0.0140918	0.832876	0.888124
OT	3.96721	498	3	0.854876	0.0143209	0.827263	0.88341
OT	4.03279	495	1	0.853148	0.0143957	0.825395	0.881835
OT	4.06557	493	1	0.851418	0.0144701	0.823524	0.880257
OT	4.09836	491	1	0.849684	0.0145442	0.821651	0.878674
OT	4.13115	490	1	0.84795	0.0146175	0.819779	0.877089
OT	4.16393	488	3	0.842737	0.0148343	0.814158	0.872319
OT	4.19672	483	1	0.840992	0.0149058	0.812279	0.87072
OT	4.29508	482	2	0.837503	0.0150468	0.808525	0.867519
OT	4.36066	480	1	0.835758	0.0151163	0.80665	0.865917
OT	4.39344	478	1	0.834009	0.0151854	0.804771	0.86431
OT	4.42623	476	2	0.830505	0.0153225	0.80101	0.861086
OT	4.4918	474	2	0.827001	0.0154569	0.797254	0.857858
OT	4.55738	472	3	0.821745	0.0156537	0.79163	0.853005
OT	4.62295	468	1	0.819989	0.0157184	0.789753	0.851382
OT	4.65574	467	1	0.818233	0.0157825	0.787877	0.849758
OT	4.72131	465	1	0.816473	0.0158464	0.785998	0.84813
OT	4.7541	464	1	0.814714	0.0159096	0.78412	0.8465
OT	4.81967	463	3	0.809435	0.0160958	0.778494	0.841605
OT	4.85246	460	1	0.807675	0.0161567	0.776621	0.839971
OT	4.91803	459	1	0.805915	0.0162171	0.774749	0.838335
OT	4.95082	458	3	0.800636	0.0163947	0.76914	0.833423
OT	4.98361	454	2	0.797109	0.0165111	0.765396	0.830137
OT	5.01639	452	1	0.795346	0.0165685	0.763526	0.828492
OT	5.04918	447	1	0.793567	0.0166267	0.761639	0.826833
OT	5.18033	445	1	0.791783	0.0166847	0.759748	0.825169
OT	5.21311	443	2	0.788209	0.0167997	0.75596	0.821833
OT	5.27869	439	4	0.781027	0.0170261	0.748359	0.815121
OT	5.31148	435	2	0.777436	0.0171361	0.744565	0.811758
OT	5.37705	433	1	0.77564	0.0171904	0.742669	0.810075
OT	5.40984	431	3	0.770242	0.017351	0.736974	0.805011
OT	5.47541	427	2	0.766634	0.0174563	0.733172	0.801622
OT	5.57377	424	1	0.764826	0.0175085	0.731268	0.799923
OT	5.63934	422	1	0.763013	0.0175605	0.72936	0.798219
OT	5.70492	419	1	0.761192	0.0176128	0.727443	0.796508
OT	5.7377	417	1	0.759367	0.0176649	0.725522	0.794791
OT	5.77049	416	1	0.757542	0.0177165	0.723602	0.793073
OT	5.80328	414	1	0.755712	0.017768	0.721677	0.791351
OT	5.90164	411	1	0.753873	0.0178196	0.719744	0.78962
OT	5.93443	410	2	0.750196	0.0179214	0.71588	0.786156
OT	5.96721	407	2	0.746509	0.0180219	0.712009	0.78268
OT	6.09836	400	1	0.744643	0.0180732	0.710049	0.780922
OT	6.19672	397	4	0.73714	0.0182763	0.702176	0.773846
OT	6.22951	393	1	0.735264	0.0183258	0.70021	0.772074
OT	6.2623	392	1	0.733389	0.0183748	0.698245	0.770302
OT	6.36066	389	2	0.729618	0.0184728	0.694296	0.766737
OT	6.42623	387	2	0.725848	0.0185687	0.690351	0.763169
OT	6.4918	384	1	0.723957	0.0186163	0.688374	0.76138
OT	6.52459	382	2	0.720167	0.0187108	0.684413	0.757789
OT	6.59016	379	2	0.716367	0.018804	0.680443	0.754186
OT	6.65574	376	3	0.710651	0.0189413	0.67448	0.748762
OT	6.72131	372	1	0.708741	0.0189865	0.672488	0.746948
OT	6.78689	370	2	0.70491	0.0190762	0.668495	0.743307
OT	6.88525	366	2	0.701058	0.0191654	0.664483	0.739646
OT	6.91803	364	2	0.697206	0.0192527	0.660474	0.73598
OT	7.01639	361	2	0.693343	0.0193388	0.656457	0.732301
OT	7.14754	358	1	0.691406	0.0193815	0.654444	0.730456
OT	7.27869	355	2	0.687511	0.019467	0.650396	0.726744
OT	7.34426	352	2	0.683605	0.0195514	0.646339	0.723019
OT	7.37705	347	2	0.679665	0.0196362	0.642248	0.719261
OT	7.44262	344	2	0.675713	0.0197198	0.638147	0.71549
OT	7.5082	342	1	0.673737	0.0197609	0.636099	0.713603
OT	7.54098	341	2	0.669786	0.0198416	0.632004	0.709826
OT	7.57377	338	1	0.667804	0.0198816	0.629952	0.707931
OT	7.67213	336	1	0.665817	0.0199215	0.627894	0.70603
OT	7.77049	335	1	0.663829	0.0199609	0.625837	0.704128
OT	7.80328	333	2	0.659842	0.0200391	0.621712	0.700311
OT	7.86885	330	1	0.657843	0.0200779	0.619644	0.698395
OT	7.96721	328	1	0.655837	0.0201166	0.617571	0.696474
OT	8.03279	324	1	0.653813	0.0201561	0.615477	0.694536
OT	8.06557	321	1	0.651776	0.020196	0.613371	0.692586
OT	8.19672	314	1	0.6497	0.0202381	0.611221	0.690602
OT	8.22951	313	1	0.647625	0.0202796	0.609072	0.688617
OT	8.29508	311	2	0.64346	0.0203619	0.604764	0.684632
OT	8.32787	307	1	0.641364	0.0204031	0.602596	0.682626
OT	8.45902	303	1	0.639247	0.0204453	0.600405	0.680602
OT	8.55738	299	1	0.637109	0.0204884	0.598192	0.678558
OT	8.59016	297	1	0.634964	0.0205314	0.595972	0.676507
OT	8.65574	294	1	0.632804	0.0205748	0.593736	0.674443
OT	8.68852	293	2	0.628485	0.0206599	0.589269	0.67031
OT	8.72131	289	3	0.621961	0.0207859	0.582527	0.664064
OT	8.81967	285	1	0.619778	0.0208272	0.580273	0.661973
OT	8.91803	283	1	0.617588	0.0208685	0.578012	0.659875
OT	9.04918	279	1	0.615375	0.0209107	0.575725	0.657755
OT	9.14754	277	1	0.613153	0.0209529	0.573431	0.655627
OT	9.18033	276	1	0.610932	0.0209945	0.571138	0.653497
OT	9.21311	275	1	0.60871	0.0210353	0.568847	0.651367
OT	9.27869	272	1	0.606472	0.0210767	0.566538	0.649221
OT	9.34426	271	1	0.604234	0.0211174	0.564231	0.647074
OT	9.37705	268	1	0.60198	0.0211586	0.561906	0.644912
OT	9.40984	266	1	0.599717	0.0211998	0.559573	0.642741
OT	9.44262	263	2	0.595156	0.0212824	0.554871	0.638365
OT	9.54098	259	1	0.592858	0.0213239	0.552503	0.636161
OT	9.63934	258	1	0.59056	0.0213647	0.550136	0.633955
OT	9.7377	256	1	0.588253	0.0214055	0.547761	0.63174
OT	9.86885	252	1	0.585919	0.0214474	0.545355	0.6295
OT	9.96721	247	1	0.583547	0.0214914	0.542909	0.627227
OT	10.0984	245	1	0.581165	0.0215352	0.540453	0.624944
OT	10.1967	242	1	0.578764	0.0215797	0.537977	0.622643
OT	10.3279	239	2	0.57392	0.0216692	0.532983	0.618002
OT	10.5574	234	1	0.571468	0.0217149	0.530453	0.615653
OT	10.5902	233	1	0.569015	0.0217598	0.527926	0.613302
OT	10.7869	230	2	0.564067	0.0218501	0.522827	0.60856
OT	10.918	226	1	0.561571	0.0218955	0.520256	0.606168
OT	11.0164	225	2	0.556579	0.0219835	0.515118	0.601378
OT	11.1803	221	1	0.554061	0.0220278	0.512526	0.598961
OT	11.2787	219	1	0.551531	0.022072	0.509924	0.596533
OT	11.3115	218	1	0.549001	0.0221153	0.507323	0.594103
OT	11.4426	217	1	0.546471	0.0221576	0.504724	0.591672
OT	11.5738	215	1	0.543929	0.0221999	0.502113	0.589228
OT	11.6721	214	1	0.541388	0.0222412	0.499505	0.586783
OT	11.7049	211	1	0.538822	0.0222833	0.496871	0.584315
OT	11.9016	209	1	0.536244	0.0223253	0.494225	0.581835
OT	12.0984	207	1	0.533653	0.0223672	0.491567	0.579343
OT	12.1311	205	1	0.53105	0.0224091	0.488896	0.576838
OT	12.4262	200	1	0.528395	0.0224538	0.486169	0.574288
OT	12.623	198	1	0.525726	0.0224984	0.483429	0.571724
OT	12.8852	195	1	0.52303	0.022544	0.48066	0.569136
OT	12.9836	193	1	0.52032	0.0225895	0.477877	0.566533
OT	13.3115	191	2	0.514872	0.0226791	0.472286	0.561297
OT	13.4426	189	2	0.509423	0.022764	0.466705	0.556052
OT	13.5738	187	1	0.506699	0.0228047	0.463917	0.553426
OT	13.8033	183	2	0.501161	0.0228892	0.458249	0.548093
OT	13.9016	180	1	0.498377	0.0229307	0.455401	0.545409
OT	14.0328	179	1	0.495593	0.022971	0.452555	0.542724
OT	14.1639	178	1	0.492809	0.0230101	0.449712	0.540036
OT	14.3279	175	1	0.489993	0.0230503	0.446835	0.537319
OT	14.7213	169	1	0.487093	0.0230955	0.443867	0.53453
OT	15.1148	166	1	0.484159	0.023142	0.440861	0.531709
OT	15.377	163	2	0.478218	0.0232362	0.434778	0.526
OT	15.4098	161	1	0.475248	0.0232809	0.43174	0.52314
OT	15.541	159	1	0.472259	0.0233256	0.428685	0.520262
OT	15.6393	157	1	0.469251	0.0233702	0.425611	0.517366
OT	15.7049	154	1	0.466204	0.0234162	0.422496	0.514434
OT	15.7377	153	1	0.463157	0.0234606	0.419384	0.511499
OT	16.0328	151	1	0.46009	0.0235049	0.416252	0.508544
OT	16.0984	148	1	0.456981	0.0235507	0.413077	0.505551
OT	16.1311	145	1	0.453829	0.0235983	0.409856	0.50252
OT	16.2951	143	1	0.450656	0.0236457	0.406614	0.499467
OT	16.8852	135	1	0.447318	0.023705	0.403188	0.496277
OT	16.9836	133	1	0.443954	0.0237642	0.399737	0.493062
OT	17.0164	132	1	0.440591	0.0238209	0.396291	0.489843
OT	17.3115	130	1	0.437202	0.0238776	0.39282	0.486598
OT	17.6393	128	1	0.433786	0.0239341	0.389324	0.483327
OT	17.8689	126	2	0.426901	0.0240443	0.382283	0.476726
OT	18	124	1	0.423458	0.0240956	0.37877	0.473419
OT	18.0328	123	1	0.420015	0.0241444	0.375262	0.470106
OT	18.3279	121	1	0.416544	0.0241931	0.371726	0.466766
OT	18.3607	120	1	0.413073	0.0242392	0.368195	0.463421
OT	18.5574	119	1	0.409602	0.0242828	0.364669	0.46007
OT	18.6885	116	1	0.406071	0.0243289	0.36108	0.456667
OT	18.7213	115	1	0.402539	0.0243722	0.357496	0.453258
OT	18.7541	114	1	0.399008	0.0244129	0.353918	0.449844
OT	19.0492	113	1	0.395477	0.0244508	0.350344	0.446425
OT	19.2131	111	1	0.391915	0.0244888	0.34674	0.442974
OT	19.4754	107	1	0.388252	0.0245323	0.343028	0.439438
OT	19.6393	105	1	0.384554	0.0245757	0.339281	0.435868
OT	19.7705	103	1	0.380821	0.0246191	0.3355	0.432263
OT	19.9344	101	1	0.37705	0.0246624	0.331683	0.428623
OT	20.1967	98	2	0.369355	0.024752	0.323893	0.421198
OT	21.1475	92	1	0.36534	0.0248064	0.319817	0.417344
OT	21.541	89	1	0.361236	0.024865	0.315645	0.41341
OT	21.5738	88	1	0.357131	0.024919	0.311483	0.409468
OT	21.7049	86	1	0.352978	0.0249729	0.307274	0.40548
OT	21.8033	84	1	0.348776	0.0250266	0.303018	0.401444
OT	22.0328	82	2	0.340269	0.0251287	0.294416	0.393263
OT	22.2623	79	1	0.335962	0.025177	0.290069	0.389116
OT	22.3279	77	1	0.331599	0.0252253	0.285667	0.384915
OT	23.0492	73	1	0.327056	0.0252854	0.28107	0.380567
OT	23.4426	72	1	0.322514	0.025339	0.276485	0.376205
OT	23.5082	71	1	0.317971	0.025386	0.271913	0.371831
OT	23.5738	69	1	0.313363	0.0254329	0.267278	0.367394
OT	23.6066	68	2	0.304147	0.0255062	0.258048	0.358481
OT	23.7049	66	2	0.29493	0.0255523	0.24887	0.349515
OT	23.7705	64	1	0.290322	0.0255652	0.2443	0.345012
OT	23.9016	63	1	0.285713	0.0255714	0.239744	0.340497
OT	24	62	1	0.281105	0.0255708	0.235201	0.335968
OT	24.459	61	1	0.276497	0.0255635	0.230671	0.331427
OT	24.5246	60	1	0.271889	0.0255494	0.226154	0.326873
OT	24.6557	59	1	0.26728	0.0255286	0.221649	0.322305
OT	26.623	50	1	0.261935	0.0255716	0.216319	0.31717
OT	26.6557	49	1	0.256589	0.0256023	0.211011	0.312012
OT	27.5082	46	1	0.251011	0.0256462	0.205459	0.306663
OT	27.7049	44	1	0.245306	0.02569	0.199786	0.301198
OT	28	43	2	0.233897	0.0257308	0.188532	0.290178
OT	28.2295	41	1	0.228192	0.0257278	0.182949	0.284623
OT	28.2951	40	1	0.222487	0.0257093	0.177396	0.279039
OT	28.3279	39	1	0.216782	0.0256753	0.171874	0.273425
OT	29.7377	35	1	0.210588	0.0256779	0.165823	0.267439
OT	29.7705	34	1	0.204395	0.0256588	0.159814	0.261412
OT	30.4918	31	1	0.197801	0.0256642	0.153387	0.255077
OT	32.0656	25	1	0.189889	0.0258285	0.145452	0.247902
OT	32.4262	22	1	0.181258	0.0260568	0.136752	0.240249
OT	34.7541	15	1	0.169174	0.0269765	0.123766	0.231242
OT	35.0492	14	1	0.15709	0.0276238	0.111293	0.221733
OT	35.541	13	1	0.145006	0.0280175	0.0992937	0.211764
OT	36.8525	11	1	0.131824	0.0284028	0.086416	0.201092
